# Supplementary material for: Evaluation of the effectiveness of simple nuclei-segmentation methods on Caenorhabditis elegans embryogenesis images
Source: BMC Bioinformatics. 2013 Oct 4;14:295. doi: 10.1186/1471-2105-14-295 (PMC4077036; doi:10.1186/1471-2105-14-295)
Supplement: Additional file 4: Figure S4 — Rotation movies for 3D reconstructions of original, DoG filtered and segmented images at the 350-cell stage. The z scale is a quarter of the xy scale because the image resolutions are 1 μm for z and 0.25 μm for xy. [file 1471-2105-14-295-S4.zip]

Archive with 8 entries (8 files):
- Additional File 4/DoG filtered image.avi
- Additional File 4/Dst.avi
- Additional File 4/Hyb.avi
- Additional File 4/Int.avi
- Additional File 4/LocReg.avi
- Additional File 4/LocWat.avi
- Additional File 4/Mul.avi
- Additional File 4/Original image.avi
